# Supplementary material for: Parallel signatures of Mycobacterium tuberculosis and human Y-chromosome phylogeography support the Two Layer model of East Asian population history
Source: Commun Biol. 2023 Oct 13;6:1037. doi: 10.1038/s42003-023-05388-8 (PMC10575886; doi:10.1038/s42003-023-05388-8)
Supplement: Supplementary file 4 — Supplementary Data 1 [file 42003_2023_5388_MOESM4_ESM.xlsx]

## Sheet: LTT_Y_CHR
Haplogroup	Time	Mean_Lineage_Count	Median_Lineage_Count	Upper_HPD	Lower_HPD
NO	0	118	118	118	118
NO	489.116	116.582	117	117	115
NO	978.233	111.562	112	117	107
NO	1467.35	102.705	101	116	98
NO	1956.47	99.4846	98	115	97
NO	2445.58	97.6504	97	113	95
NO	2934.7	95.0077	95	98	88
NO	3423.81	92.7137	94	95	77
NO	3912.93	89.7509	91	94	73
NO	4402.05	85.0842	86	91	68
NO	4891.16	82.0542	82	88	64
NO	5380.28	79.5784	80	85	61
NO	5869.4	76.8721	78	81	58
NO	6358.51	73.3776	75	79	52
NO	6847.63	69.1074	71	75	38
NO	7336.74	64.6751	67	72	33
NO	7825.86	59.3495	61	68	31
NO	8314.98	53.9918	56	62	30
NO	8804.09	49.8989	52	56	28
NO	9293.21	46.7117	49	53	28
NO	9782.33	42.0071	43	50	27
NO	10271.4	33.9742	33	44	26
NO	10760.6	30.0241	30	35	25
NO	11249.7	28.8014	29	31	24
NO	11738.8	28.0144	28	30	23
NO	12227.9	27.2495	28	29	22
NO	12717	26.5259	27	29	22
NO	13206.1	25.8368	26	28	20
NO	13695.3	25.1862	25	27	20
NO	14184.4	24.6656	25	27	19
NO	14673.5	24.1993	25	26	18
NO	15162.6	23.5958	24	25	17
NO	15651.7	22.677	23	25	17
NO	16140.8	21.4805	22	24	17
NO	16630	20.344	20	23	17
NO	17119.1	19.5061	20	22	16
NO	17608.2	18.99	19	21	15
NO	18097.3	18.6417	19	20	15
NO	18586.4	18.2422	19	19	14
NO	19075.5	17.6997	18	19	14
NO	19564.7	17.0047	17	19	13
NO	20053.8	16.2094	16	18	13
NO	20542.9	15.2433	15	18	12
NO	21032	14.1901	14	17	12
NO	21521.1	13.2099	13	16	11
NO	22010.2	12.4478	12	15	11
NO	22499.3	11.9128	12	14	11
NO	22988.5	11.5219	11	13	10
NO	23477.6	11.1693	11	12	10
NO	23966.7	10.8205	11	12	10
NO	24455.8	10.4729	10	12	9
NO	24944.9	10.1872	10	11	9
NO	25434	10.0091	10	11	8
NO	25923.2	9.91245	10	11	8
NO	26412.3	9.85246	10	10	8
NO	26901.4	9.79502	10	10	7
NO	27390.5	9.72536	10	10	7
NO	27879.6	9.61404	10	10	6
NO	28368.7	9.44162	10	10	6
NO	28857.9	9.11865	10	10	5
NO	29347	8.61538	9	10	5
NO	29836.1	8.00822	8	10	5
NO	30325.2	7.44784	7	10	5
NO	30814.3	7.04699	7	9	4
NO	31303.4	6.78447	7	8	4
NO	31792.6	6.58871	7	7	4
NO	32281.7	6.38229	7	7	4
NO	32770.8	6.1672	6	7	4
NO	33259.9	5.98478	6	7	4
NO	33749	5.86957	6	7	4
NO	34238.1	5.79413	6	7	3
NO	34727.3	5.73025	6	6	3
NO	35216.4	5.62026	6	6	3
NO	35705.5	5.41673	6	6	3
NO	36194.6	5.09255	5	6	3
NO	36683.7	4.70381	5	6	2
NO	37172.8	4.33685	4	6	2
NO	37662	4.06777	4	6	2
NO	38151.1	3.86379	4	5	2
NO	38640.2	3.6627	4	4	2
NO	39129.3	3.41518	4	4	2
NO	39618.4	3.11377	3	4	2
NO	40107.5	2.80202	3	4	2
NO	40596.6	2.5225	2	4	2
NO	41085.8	2.31352	2	4	2
NO	41574.9	2.18498	2	4	2
NO	42064	2.11988	2	4	2
NO	42553.1	2.09166	2	4	2
NO	43042.2	2.08277	2	4	2
NO	43531.3	2.07988	2	4	2
NO	44020.5	2.07677	2	4	2
NO	44509.6	2.07266	2	4	2
NO	44998.7	2.06466	2	4	2
NO	45487.8	2.05044	2	4	1
NO	45976.9	2.027	2	4	1
NO	46466	1.98278	2	4	1
NO	46955.2	1.91079	2	4	1
NO	47444.3	1.81791	2	4	1
NO	47933.4	1.70114	2	4	1
NO	48422.5	1.57549	2	4	1
C	0	33	33	33	33
C	592.009	32.245	32	33	31
C	1184.02	30.2271	30	32	29
C	1776.03	28.8748	29	30	28
C	2368.04	27.2348	27	29	26
C	2960.05	26.0234	26	27	25
C	3552.06	24.6239	25	26	22
C	4144.07	22.5004	22	25	21
C	4736.07	20.9145	21	23	19
C	5328.08	18.7948	19	21	16
C	5920.09	16.7205	16	19	16
C	6512.1	16.0881	16	17	16
C	7104.11	16.0084	16	16	16
C	7696.12	15.9639	16	16	15
C	8288.13	15.6924	16	16	14
C	8880.14	14.9253	15	16	13
C	9472.15	13.9227	14	16	13
C	10064.2	13.1395	13	15	12
C	10656.2	12.574	13	14	12
C	11248.2	12.1205	12	13	11
C	11840.2	11.7337	12	13	11
C	12432.2	11.2374	11	12	10
C	13024.2	10.5875	11	12	9
C	13616.2	9.96034	10	11	9
C	14208.2	9.45173	9	11	9
C	14800.2	9.1582	9	10	9
C	15392.2	9.04733	9	10	9
C	15984.3	9.00522	9	9	9
C	16576.3	8.965	9	9	8
C	17168.3	8.87224	9	9	7
C	17760.3	8.65015	9	9	7
C	18352.3	8.26897	9	9	7
C	18944.3	7.81035	7	9	7
C	19536.3	7.40795	7	9	7
C	20128.3	7.16631	7	9	7
C	20720.3	7.06833	7	8	7
C	21312.3	7.028	7	7	7
C	21904.3	7.00922	7	7	7
C	22496.4	7.002	7	7	7
C	23088.4	7.00022	7	7	7
C	23680.4	7	7	7	7
C	24272.4	7	7	7	7
C	24864.4	7	7	7	7
C	25456.4	7	7	7	7
C	26048.4	7	7	7	7
C	26640.4	7	7	7	7
C	27232.4	7	7	7	7
C	27824.4	7	7	7	7
C	28416.4	7	7	7	7
C	29008.5	7	7	7	7
C	29600.5	7	7	7	7
C	30192.5	7	7	7	7
C	30784.5	7	7	7	7
C	31376.5	7	7	7	7
C	31968.5	7	7	7	7
C	32560.5	7	7	7	7
C	33152.5	7	7	7	7
C	33744.5	7	7	7	7
C	34336.5	6.99944	7	7	7
C	34928.6	6.99789	7	7	7
C	35520.6	6.995	7	7	7
C	36112.6	6.98622	7	7	7
C	36704.6	6.97078	7	7	7
C	37296.6	6.94645	7	7	6
C	37888.6	6.90112	7	7	6
C	38480.6	6.8248	7	7	5
C	39072.6	6.70437	7	7	5
C	39664.6	6.52527	7	7	5
C	40256.6	6.28852	7	7	5
C	40848.6	6.02933	6	7	5
C	41440.7	5.77414	6	7	5
C	42032.7	5.54972	5	7	5
C	42624.7	5.36407	5	7	5
C	43216.7	5.22864	5	7	5
C	43808.7	5.13598	5	7	5
C	44400.7	5.07732	5	6	5
C	44992.7	5.04377	5	6	5
C	45584.7	5.02511	5	5	5
C	46176.7	5.01367	5	5	5
C	46768.7	5.006	5	5	5
C	47360.7	5.00033	5	5	5
C	47952.8	4.99467	5	5	5
C	48544.8	4.98878	5	5	5
C	49136.8	4.98034	5	5	5
C	49728.8	4.96645	5	5	5
C	50320.8	4.94667	5	5	4
C	50912.8	4.91512	5	5	3
C	51504.8	4.87612	5	5	2
C	52096.8	4.82091	5	5	2
C	52688.8	4.74203	5	5	2
C	53280.8	4.63682	5	5	2
C	53872.9	4.50339	5	5	2
C	54464.9	4.32907	5	5	1
C	55056.9	4.11976	5	5	1
C	55648.9	3.86713	5	5	1
C	56240.9	3.56149	4	5	1
C	56832.9	3.21831	3	5	1
C	57424.9	2.83624	2	5	1
C	58016.9	2.43862	2	5	1
C	58608.9	2.05922	2	5	1
D	0	9	9	9	9
D	547.233	9	9	9	9
D	1094.47	9	9	9	9
D	1641.7	8.98245	9	9	9
D	2188.93	8.33141	9	9	7
D	2736.16	7.20664	7	9	7
D	3283.4	7.00633	7	7	7
D	3830.63	6.996	7	7	7
D	4377.86	6.95312	7	7	6
D	4925.09	6.70603	7	7	6
D	5472.33	6.10232	6	7	5
D	6019.56	5.45428	5	7	5
D	6566.79	5.11888	5	6	5
D	7114.03	5.02066	5	5	5
D	7661.26	5.00544	5	5	5
D	8208.49	5.00156	5	5	5
D	8755.72	5.00067	5	5	5
D	9302.96	5.00033	5	5	5
D	9850.19	5	5	5	5
D	10397.4	5	5	5	5
D	10944.7	5	5	5	5
D	11491.9	5	5	5	5
D	12039.1	5	5	5	5
D	12586.4	5	5	5	5
D	13133.6	5	5	5	5
D	13680.8	4.99989	5	5	5
D	14228.1	4.99989	5	5	5
D	14775.3	4.99967	5	5	5
D	15322.5	4.99956	5	5	5
D	15869.7	4.99956	5	5	5
D	16417	4.999	5	5	5
D	16964.2	4.99789	5	5	5
D	17511.4	4.99478	5	5	5
D	18058.7	4.98545	5	5	5
D	18605.9	4.96367	5	5	4
D	19153.1	4.90668	5	5	4
D	19700.4	4.79947	5	5	4
D	20247.6	4.59182	5	5	3
D	20794.8	4.29708	4	5	3
D	21342.1	3.96578	4	5	3
D	21889.3	3.65482	4	5	3
D	22436.5	3.40284	3	5	3
D	22983.8	3.23675	3	4	3
D	23531	3.12288	3	4	3
D	24078.2	3.0591	3	4	3
D	24625.5	3.01189	3	4	3
D	25172.7	2.96967	3	3	2
D	25719.9	2.89801	3	3	2
D	26267.2	2.78702	3	3	2
D	26814.4	2.63771	3	3	2
D	27361.6	2.4675	2	3	2
D	27908.9	2.30474	2	3	2
D	28456.1	2.18431	2	3	2
D	29003.3	2.10243	2	3	2
D	29550.6	2.05299	2	3	2
D	30097.8	2.02822	2	3	2
D	30645	2.01544	2	2	2
D	31192.3	2.00811	2	2	2
D	31739.5	2.00456	2	2	2
D	32286.7	2.00322	2	2	2
D	32834	2.00222	2	2	2
D	33381.2	2.00133	2	2	2
D	33928.4	2.001	2	2	2
D	34475.7	2.00033	2	2	2
D	35022.9	2.00033	2	2	2
D	35570.1	2.00033	2	2	2
D	36117.4	2.00022	2	2	2
D	36664.6	2.00011	2	2	2
D	37211.8	2.00011	2	2	2
D	37759.1	2	2	2	2
D	38306.3	2	2	2	2
D	38853.5	2	2	2	2
D	39400.8	2	2	2	2
D	39948	2	2	2	2
D	40495.2	2	2	2	2
D	41042.5	2	2	2	2
D	41589.7	2	2	2	2
D	42136.9	2	2	2	2
D	42684.2	1.99989	2	2	2
D	43231.4	1.99978	2	2	2
D	43778.6	1.99978	2	2	2
D	44325.9	1.99956	2	2	2
D	44873.1	1.99922	2	2	2
D	45420.3	1.99878	2	2	2
D	45967.6	1.99844	2	2	2
D	46514.8	1.99767	2	2	2
D	47062	1.99689	2	2	2
D	47609.2	1.996	2	2	2
D	48156.5	1.99378	2	2	2
D	48703.7	1.99211	2	2	2
D	49250.9	1.98833	2	2	2
D	49798.2	1.98167	2	2	2
D	50345.4	1.97056	2	2	1
D	50892.6	1.95167	2	2	1
D	51439.9	1.9229	2	2	1
D	51987.1	1.87324	2	2	1
D	52534.3	1.80291	2	2	1
D	53081.6	1.71437	2	2	1
D	53628.8	1.61115	2	2	1
D	54176	NaN	NaN	NaN	NaN
K2B1	0	14	14	14	14
K2B1	578.695	13.9937	14	14	14
K2B1	1157.39	13.4256	13	14	13
K2B1	1736.08	13.0039	13	13	13
K2B1	2314.78	12.671	13	13	12
K2B1	2893.47	12.1768	12	13	12
K2B1	3472.17	12.0151	12	12	12
K2B1	4050.86	12.0004	12	12	12
K2B1	4629.56	12	12	12	12
K2B1	5208.25	12	12	12	12
K2B1	5786.95	12	12	12	12
K2B1	6365.64	12	12	12	12
K2B1	6944.34	11.999	12	12	12
K2B1	7523.03	11.9913	12	12	12
K2B1	8101.73	11.908	12	12	10
K2B1	8680.42	11.5275	12	12	10
K2B1	9259.11	10.6469	10	12	9
K2B1	9837.81	9.69503	9	12	9
K2B1	10416.5	9.18265	9	10	9
K2B1	10995.2	9.02833	9	10	9
K2B1	11573.9	8.95589	9	9	8
K2B1	12152.6	8.77425	9	9	8
K2B1	12731.3	8.36807	8	9	7
K2B1	13310	7.8358	8	9	7
K2B1	13888.7	7.3664	7	9	7
K2B1	14467.4	7.09077	7	8	7
K2B1	15046.1	6.96089	7	7	6
K2B1	15624.8	6.7878	7	7	5
K2B1	16203.5	6.38062	7	7	4
K2B1	16782.1	5.68215	6	7	4
K2B1	17360.8	4.91334	5	7	4
K2B1	17939.5	4.38618	4	6	4
K2B1	18518.2	4.13843	4	6	4
K2B1	19096.9	4.04055	4	5	4
K2B1	19675.6	4.01089	4	4	4
K2B1	20254.3	4.00433	4	4	4
K2B1	20833	4.00233	4	4	4
K2B1	21411.7	4.00167	4	4	4
K2B1	21990.4	4.00111	4	4	4
K2B1	22569.1	4.00089	4	4	4
K2B1	23147.8	4.00067	4	4	4
K2B1	23726.5	4.00067	4	4	4
K2B1	24305.2	4.00044	4	4	4
K2B1	24883.9	4.00011	4	4	4
K2B1	25462.6	4	4	4	4
K2B1	26041.3	4	4	4	4
K2B1	26620	4	4	4	4
K2B1	27198.6	4	4	4	4
K2B1	27777.3	4	4	4	4
K2B1	28356	4	4	4	4
K2B1	28934.7	4	4	4	4
K2B1	29513.4	4	4	4	4
K2B1	30092.1	4	4	4	4
K2B1	30670.8	4	4	4	4
K2B1	31249.5	4	4	4	4
K2B1	31828.2	4	4	4	4
K2B1	32406.9	4	4	4	4
K2B1	32985.6	4	4	4	4
K2B1	33564.3	4	4	4	4
K2B1	34143	4	4	4	4
K2B1	34721.7	4	4	4	4
K2B1	35300.4	4	4	4	4
K2B1	35879.1	4	4	4	4
K2B1	36457.8	4	4	4	4
K2B1	37036.5	4	4	4	4
K2B1	37615.2	4	4	4	4
K2B1	38193.8	4	4	4	4
K2B1	38772.5	4	4	4	4
K2B1	39351.2	4	4	4	4
K2B1	39929.9	4	4	4	4
K2B1	40508.6	4	4	4	4
K2B1	41087.3	4	4	4	4
K2B1	41666	3.99989	4	4	4
K2B1	42244.7	3.99967	4	4	4
K2B1	42823.4	3.99911	4	4	4
K2B1	43402.1	3.999	4	4	4
K2B1	43980.8	3.99867	4	4	4
K2B1	44559.5	3.99844	4	4	4
K2B1	45138.2	3.99778	4	4	4
K2B1	45716.9	3.99722	4	4	4
K2B1	46295.6	3.99656	4	4	4
K2B1	46874.3	3.99567	4	4	4
K2B1	47453	3.99422	4	4	4
K2B1	48031.7	3.99211	4	4	4
K2B1	48610.4	3.98856	4	4	4
K2B1	49189	3.98434	4	4	4
K2B1	49767.7	3.977	4	4	4
K2B1	50346.4	3.96534	4	4	3
K2B1	50925.1	3.94567	4	4	3
K2B1	51503.8	3.91512	4	4	3
K2B1	52082.5	3.86257	4	4	2
K2B1	52661.2	3.78291	4	4	2
K2B1	53239.9	3.65993	4	4	2
K2B1	53818.6	3.49283	4	4	1
K2B1	54397.3	3.28275	4	4	1
K2B1	54976	3.01566	3	4	1
K2B1	55554.7	2.71381	3	4	1
K2B1	56133.4	2.38962	2	4	1
K2B1	56712.1	2.07099	2	4	1
K2B1	57290.8	1.78947	2	4	1

## Sheet: LTT_MTB
Lineage	Time	Mean_Lineage_Count	Median_Lineage_Count	Upper_HPD	Lower_HPD
L1	0	66	66	66	66
L1	568.692	62.0009	62	62	62
L1	1137.38	62	62	62	62
L1	1706.07	61.9981	62	62	62
L1	2274.77	61.9762	62	62	62
L1	2843.46	61.8759	62	62	61
L1	3412.15	61.6635	62	62	61
L1	3980.84	61.4081	61	62	61
L1	4549.53	61.1965	61	62	60
L1	5118.22	61.0341	61	62	60
L1	5686.92	60.908	61	62	60
L1	6255.61	60.773	61	61	60
L1	6824.3	60.5839	61	61	59
L1	7392.99	60.2458	61	61	57
L1	7961.68	59.5976	60	61	53
L1	8530.37	58.4814	60	61	51
L1	9099.07	56.8518	58	61	50
L1	9667.76	54.8682	55	61	48
L1	10236.4	52.8428	52	60	47
L1	10805.1	51.0723	51	60	45
L1	11373.8	49.6247	50	58	41
L1	11942.5	48.4532	49	54	35
L1	12511.2	47.4539	48	52	32
L1	13079.9	46.5219	48	51	30
L1	13648.6	45.4628	47	50	28
L1	14217.3	44.1132	47	49	26
L1	14786	42.394	46	49	25
L1	15354.7	40.2169	44	48	24
L1	15923.4	37.7066	39	48	23
L1	16492.1	35.0053	34	48	22
L1	17060.7	32.3592	30	47	22
L1	17629.4	29.9704	28	46	21
L1	18198.1	28.0179	27	44	21
L1	18766.8	26.4861	26	40	21
L1	19335.5	25.2994	25	35	20
L1	19904.2	24.3715	24	31	20
L1	20472.9	23.6039	24	29	19
L1	21041.6	22.9469	23	28	18
L1	21610.3	22.3825	22	27	18
L1	22179	21.8716	22	26	17
L1	22747.7	21.4081	21	25	16
L1	23316.4	20.9843	21	25	14
L1	23885	20.5818	21	24	13
L1	24453.7	20.1831	20	24	13
L1	25022.4	19.7801	20	23	13
L1	25591.1	19.3557	20	23	12
L1	26159.8	18.9151	20	22	12
L1	26728.5	18.449	19	22	12
L1	27297.2	17.9449	19	21	12
L1	27865.9	17.4079	18	21	11
L1	28434.6	16.8432	18	21	10
L1	29003.3	16.2669	17	20	10
L1	29572	15.6709	16	20	9
L1	30140.7	15.0885	15	20	9
L1	30709.3	14.5236	14	20	9
L1	31278	13.9862	13	20	9
L1	31846.7	13.4769	13	19	9
L1	32415.4	13.0063	12	19	9
L1	32984.1	12.5763	12	18	9
L1	33552.8	12.1785	12	18	9
L1	34121.5	11.8178	12	17	8
L1	34690.2	11.4824	12	16	7
L1	35258.9	11.1772	12	15	6
L1	35827.6	10.8874	12	14	6
L1	36396.3	10.6152	12	13	6
L1	36965	10.352	11	13	6
L1	37533.6	10.0977	9	13	6
L1	38102.3	9.84847	9	12	6
L1	38671	9.6055	9	12	6
L1	39239.7	9.36468	9	12	6
L1	39808.4	9.12971	9	12	6
L1	40377.1	8.90287	9	12	6
L1	40945.8	8.68256	9	12	6
L1	41514.5	8.47781	9	12	5
L1	42083.2	8.28268	9	12	5
L1	42651.9	8.09182	9	12	5
L1	43220.6	7.90207	9	12	5
L1	43789.3	7.71618	9	11	3
L1	44357.9	7.53721	8	9	3
L1	44926.6	7.35517	8	9	3
L1	45495.3	7.17015	7	9	3
L1	46064	6.98231	6	9	3
L1	46632.7	6.78336	6	9	3
L1	47201.4	6.57919	6	9	3
L1	47770.1	6.36566	6	9	2
L1	48338.8	6.13324	6	9	2
L1	48907.5	5.89227	6	9	2
L1	49476.2	5.63785	6	9	2
L1	50044.9	5.36546	6	9	2
L1	50613.6	5.08729	5	9	2
L1	51182.2	4.79729	5	9	2
L1	51750.9	4.48877	5	9	1
L1	52319.6	4.17688	4	9	1
L1	52888.3	3.86167	4	8	1
L1	53457	3.5387	3	8	1
L1	54025.7	3.21966	3	7	1
L1	54594.4	2.90529	2	6	1
L1	55163.1	2.60354	2	6	1
L1	55731.8	2.31846	2	6	1
L1	56300.5	NaN	NaN	NaN	NaN
L2	0	107	107	107	107
L2	490.034	105.117	105	106	104
L2	980.068	101.252	101	104	98
L2	1470.1	98.3291	98	100	98
L2	1960.14	98.0112	98	98	98
L2	2450.17	97.8583	98	98	97
L2	2940.2	97.3499	97	98	96
L2	3430.24	96.4354	97	98	94
L2	3920.27	95.3143	95	97	93
L2	4410.31	94.1712	94	96	92
L2	4900.34	93.206	93	95	91
L2	5390.37	92.2777	92	94	89
L2	5880.41	91.1487	91	93	88
L2	6370.44	89.6836	90	93	85
L2	6860.48	87.7699	88	92	81
L2	7350.51	85.1138	86	91	74
L2	7840.54	81.4872	83	89	70
L2	8330.58	77.0834	77	87	63
L2	8820.61	72.2908	72	85	56
L2	9310.65	67.2268	68	82	52
L2	9800.68	62.0484	62	77	46
L2	10290.7	57.053	56	73	42
L2	10780.7	52.4726	52	69	39
L2	11270.8	48.3005	48	64	34
L2	11760.8	44.4471	44	58	31
L2	12250.9	40.8742	41	54	29
L2	12740.9	37.5944	38	51	28
L2	13230.9	34.7079	33	47	26
L2	13721	32.2668	31	44	24
L2	14211	30.2258	30	41	23
L2	14701	28.5041	28	38	23
L2	15191.1	26.957	27	34	19
L2	15681.1	25.4992	25	32	15
L2	16171.1	24.0357	24	31	14
L2	16661.2	22.4797	23	30	11
L2	17151.2	20.7951	23	28	9
L2	17641.2	18.9824	21	27	8
L2	18131.3	17.1038	16	26	7
L2	18621.3	15.2009	14	25	6
L2	19111.3	13.3779	13	24	5
L2	19601.4	11.6958	11	23	5
L2	20091.4	10.1893	9	23	4
L2	20581.4	8.8962	8	21	4
L2	21071.5	7.80814	7	17	4
L2	21561.5	6.90518	6	14	4
L2	22051.5	6.17608	5	13	4
L2	22541.6	5.5917	5	12	4
L2	23031.6	5.13431	5	10	4
L2	23521.6	4.77674	4	9	4
L2	24011.7	4.50426	4	7	3
L2	24501.7	4.29568	4	7	3
L2	24991.7	4.13133	4	6	3
L2	25481.8	3.99084	4	5	3
L2	25971.8	3.8678	4	5	3
L2	26461.8	3.75241	4	5	3
L2	26951.9	3.6321	4	5	3
L2	27441.9	3.51023	4	4	2
L2	27931.9	3.38826	3	4	2
L2	28422	3.26668	3	4	2
L2	28912	3.14629	3	4	2
L2	29402	3.02822	3	4	2
L2	29892.1	2.91311	3	4	2
L2	30382.1	2.80112	3	4	2
L2	30872.1	2.6905	3	4	2
L2	31362.2	2.58572	3	4	2
L2	31852.2	2.48574	2	4	2
L2	32342.2	2.39404	2	3	2
L2	32832.3	2.31506	2	3	2
L2	33322.3	2.24726	2	3	2
L2	33812.3	2.1884	2	3	2
L2	34302.4	2.13969	2	3	2
L2	34792.4	2.10155	2	3	2
L2	35282.5	2.07115	2	3	2
L2	35772.5	2.04995	2	3	2
L2	36262.5	2.03404	2	3	2
L2	36752.6	2.02278	2	2	2
L2	37242.6	2.01456	2	2	2
L2	37732.6	2.0096	2	2	2
L2	38222.7	2.00604	2	2	2
L2	38712.7	2.00369	2	2	2
L2	39202.7	2.0022	2	2	2
L2	39692.8	2.00136	2	2	2
L2	40182.8	2.0006	2	2	2
L2	40672.8	2	2	2	2
L2	41162.9	1.99909	2	2	2
L2	41652.9	1.99778	2	2	2
L2	42142.9	1.99544	2	2	2
L2	42633	1.99122	2	2	2
L2	43123	1.98522	2	2	2
L2	43613	1.97542	2	2	2
L2	44103.1	1.96038	2	2	1
L2	44593.1	1.94056	2	2	1
L2	45083.1	1.91171	2	2	1
L2	45573.2	1.876	2	2	1
L2	46063.2	1.83194	2	2	1
L2	46553.2	1.77736	2	2	1
L2	47043.3	1.71525	2	2	1
L2	47533.3	1.64919	2	2	1
L2	48023.3	1.57612	2	2	1
L2	48513.4	1.50001	2	2	1

## Sheet: L1+2_ANALYSIS
ACCESSION_ID	Lineage	Study	Notes
SRR17729409	lineage1.1.1	Edokimo
SRR17729389	lineage1.1.1	Edokimo
SRR17729352	lineage1.1.1	Edokimo
SRR17729374	lineage1.1.1	Edokimo
SRR17729385	lineage1.1.1	Edokimo
SRR17729342	lineage1.2.1	Edokimo
SRR17729367	lineage1.1.1	Edokimo
SRR17729415	lineage1.1.1.1	Edokimo
SRR17729353	lineage1.1.1	Edokimo
SRR17729381	lineage1.1.1	Edokimo
SRR17729396	lineage1.1.1	Edokimo
SRR17729351	lineage1.1.1	Edokimo
SRR17729365	lineage1.1.1	Edokimo
SRR17729414	lineage1.1.1	Edokimo
SRR17729379	lineage1.1.1.1	Edokimo
SRR17729348	lineage2.2.1	Edokimo
SRR17729375	lineage1.2.1	Edokimo
SRR17729398	lineage1.2.1	Edokimo
SRR17729346	lineage1.1.1	Edokimo
SRR17729343	lineage1.2.1	Edokimo
SRR17729357	lineage1.1.1	Edokimo
SRR17729380	lineage1.1.1	Edokimo
SRR17729386	lineage1.1.1	Edokimo
SRR17729356	lineage1.2.1	Edokimo
SRR17729383	lineage2.1	Edokimo
SRR17729376	lineage1.1.1	Edokimo
SRR17729341	lineage1.1.1	Edokimo
SRR17729359	lineage1.2.1	Edokimo
SRR17729349	lineage1.1.1	Edokimo
DRR130171	lineage2.2.1	Iwamoto
DRR130109	lineage2.2.1	Iwamoto
DRR130084	lineage2.2.1.1	Iwamoto
DRR130166	lineage2.2.1	Iwamoto
DRR130069	lineage2.2.1	Iwamoto
DRR130128	lineage2.2.1	Iwamoto
DRR130153	lineage2.2.1	Iwamoto
DRR130143	lineage2.2.1	Iwamoto
DRR130096	lineage2.2.2	Iwamoto
DRR130175	lineage2.2.1	Iwamoto
DRR130168	lineage2.2.1	Iwamoto
DRR130119	lineage2.2.1	Iwamoto
DRR130052	lineage2.2.1	Iwamoto
DRR130146	lineage2.2.2	Iwamoto
DRR130121	lineage2.2.1	Iwamoto
DRR130194	lineage2.2.1	Iwamoto
DRR130182	lineage2.2.1	Iwamoto
DRR130099	lineage2.2.1	Iwamoto
DRR130053	lineage2.2.1	Iwamoto
DRR130147	lineage2.2.1	Iwamoto
DRR130079	lineage2.2.1	Iwamoto
DRR130086	lineage2.2.1.1	Iwamoto
DRR130159	lineage2.2.1	Iwamoto
DRR130068	lineage1.2.1	Iwamoto
DRR130131	lineage1.2.1	Iwamoto
DRR130072	lineage2.2.1	Iwamoto
DRR130184	lineage2.2.1	Iwamoto
DRR130219	lineage2.2.1	Iwamoto
DRR130191	lineage2.2.2	Iwamoto
CRR104148	lineage2.2.1	Lin	Accessed from https://ngdc.cncb.ac.cn/bioproject/browse/PRJCA002021
CRR104361	lineage2.2.1	Lin	Accessed from https://ngdc.cncb.ac.cn/bioproject/browse/PRJCA002021
CRR104205	lineage2.2.1	Lin	Accessed from https://ngdc.cncb.ac.cn/bioproject/browse/PRJCA002021
CRR104142	lineage2.2.1	Lin	Accessed from https://ngdc.cncb.ac.cn/bioproject/browse/PRJCA002021
CRR104242	lineage2.2.1	Lin	Accessed from https://ngdc.cncb.ac.cn/bioproject/browse/PRJCA002021
CRR104106	lineage1.1.1.1	Lin	Accessed from https://ngdc.cncb.ac.cn/bioproject/browse/PRJCA002021
CRR104234	lineage2.2.1	Lin	Accessed from https://ngdc.cncb.ac.cn/bioproject/browse/PRJCA002021
CRR104213	lineage2.2.1	Lin	Accessed from https://ngdc.cncb.ac.cn/bioproject/browse/PRJCA002021
CRR104135	lineage2.2.1	Lin	Accessed from https://ngdc.cncb.ac.cn/bioproject/browse/PRJCA002021
CRR104316	lineage2.2.1	Lin	Accessed from https://ngdc.cncb.ac.cn/bioproject/browse/PRJCA002021
CRR104102	lineage2.2.1	Lin	Accessed from https://ngdc.cncb.ac.cn/bioproject/browse/PRJCA002021
CRR104196	lineage2.2.1	Lin	Accessed from https://ngdc.cncb.ac.cn/bioproject/browse/PRJCA002021
CRR104223	lineage2.2.1	Lin	Accessed from https://ngdc.cncb.ac.cn/bioproject/browse/PRJCA002021
CRR104377	lineage2.2.1	Lin	Accessed from https://ngdc.cncb.ac.cn/bioproject/browse/PRJCA002021
CRR104284	lineage2.2.1	Lin	Accessed from https://ngdc.cncb.ac.cn/bioproject/browse/PRJCA002021
CRR104319	lineage2.2.1	Lin	Accessed from https://ngdc.cncb.ac.cn/bioproject/browse/PRJCA002021
CRR104327	lineage2.2.1	Lin	Accessed from https://ngdc.cncb.ac.cn/bioproject/browse/PRJCA002021
CRR104317	lineage2.2.1	Lin	Accessed from https://ngdc.cncb.ac.cn/bioproject/browse/PRJCA002021
CRR104126	lineage2.2.1	Lin	Accessed from https://ngdc.cncb.ac.cn/bioproject/browse/PRJCA002021
CRR104332	lineage2.2.1	Lin	Accessed from https://ngdc.cncb.ac.cn/bioproject/browse/PRJCA002021
CRR104153	lineage2.2.1	Lin	Accessed from https://ngdc.cncb.ac.cn/bioproject/browse/PRJCA002021
CRR104337	lineage2.2.1	Lin	Accessed from https://ngdc.cncb.ac.cn/bioproject/browse/PRJCA002021
CRR104185	lineage2.2.1	Lin	Accessed from https://ngdc.cncb.ac.cn/bioproject/browse/PRJCA002021
CRR104372	lineage2.2.2	Lin	Accessed from https://ngdc.cncb.ac.cn/bioproject/browse/PRJCA002021
CRR104131	lineage2.2.1	Lin	Accessed from https://ngdc.cncb.ac.cn/bioproject/browse/PRJCA002021
CRR104157	lineage2.2.1	Lin	Accessed from https://ngdc.cncb.ac.cn/bioproject/browse/PRJCA002021
CRR104314	lineage2.2.1	Lin	Accessed from https://ngdc.cncb.ac.cn/bioproject/browse/PRJCA002021
CRR104252	lineage2.2.1	Lin	Accessed from https://ngdc.cncb.ac.cn/bioproject/browse/PRJCA002021
CRR104330	lineage2.2.1	Lin	Accessed from https://ngdc.cncb.ac.cn/bioproject/browse/PRJCA002021
SRR5073779	lineage2.2.1	Holt
SRR5074138	lineage2.2.2	Holt
SRR5067660	lineage2.2.1.1	Holt
SRR5065286	lineage2.2.1	Holt
SRR5074076	lineage2.2.1	Holt
SRR5073959	lineage2.2.2	Holt
SRR5067405	lineage2.1	Holt
SRR5067576	lineage2.2.1.1	Holt
SRR5073996	lineage2.2.1	Holt
SRR5073577	lineage2.2.1.1	Holt
SRR5073956	lineage1.1.1.1	Holt
SRR5065313	lineage2.2.1	Holt
SRR5073523	lineage2.2.1	Holt
SRR5073528	lineage1.1.1.1	Holt
SRR5065448	lineage1.1.1.1	Holt
SRR5067666	lineage2.2.1	Holt
SRR5074087	lineage2.2.1	Holt
SRR5067430	lineage2.2.1.1	Holt
SRR5065669	lineage2.2.1	Holt
SRR5067556	lineage2.2.1	Holt
SRR5067600	lineage2.2.1	Holt
SRR5073508	lineage2.2.1	Holt
SRR5067436	lineage2.2.1	Holt
SRR5067598	lineage1.2.1	Holt
SRR5065693	lineage1.1.1.1	Holt
SRR5065431	lineage1.1.1.1	Holt
SRR5073503	lineage1.1.1.1	Holt
SRR5067408	lineage2.1	Holt
SRR5074180	lineage2.2.1	Holt
ERR718210	lineage1.2.1	Ajawatanawong
ERR752207	lineage1.1.1	Ajawatanawong
ERR751797	lineage1.2.1	Ajawatanawong
ERR752219	lineage1.1.2	Ajawatanawong
ERR768004	lineage2.2.1	Ajawatanawong
ERR718299	lineage2.2.1	Ajawatanawong
ERR752098	lineage1.1.3	Ajawatanawong
ERR718396	lineage2.2.1	Ajawatanawong
ERR751907	lineage1.1.3	Ajawatanawong
ERR767984	lineage2.2.1	Ajawatanawong
ERR751808	lineage1.1.1	Ajawatanawong
ERR752003	lineage1.1.1	Ajawatanawong
ERR718314	lineage2.2.1	Ajawatanawong
ERR718255	lineage2.2.1	Ajawatanawong
ERR718286	lineage1.1.1	Ajawatanawong
ERR718389	lineage1.1.1	Ajawatanawong
ERR751845	lineage2.2.1	Ajawatanawong
ERR752291	lineage1.1.3	Ajawatanawong
ERR718266	lineage2.2.1	Ajawatanawong
ERR718386	lineage1.1.1	Ajawatanawong
ERR718308	lineage2.2.1	Ajawatanawong
ERR718246	lineage2.2.1	Ajawatanawong
ERR751667	lineage1.1.3	Ajawatanawong
ERR751833	lineage2.2.1	Ajawatanawong
ERR751871	lineage2.2.1.1	Ajawatanawong
ERR718521	lineage2.2.1	Ajawatanawong
ERR752239	lineage2.2.1	Ajawatanawong
ERR718401	lineage2.2.1	Ajawatanawong
ERR752172	lineage1.2.1	Ajawatanawong
SRR12199450	lineage1.1.3	Muang
SRR12199407	lineage2.2.1	Muang
SRR12199429	lineage1.1.1	Muang
SRR12199437	lineage1.1.2	Muang
SRR12199448	lineage2.2.1	Muang
SRR12199475	lineage2.2.1	Muang
SRR12199472	lineage1.1	Muang
SRR12199420	lineage2.2.2	Muang
SRR12199418	lineage2.2.1	Muang
SRR12199425	lineage2.2.1	Muang
SRR12199402	lineage1.1.3	Muang
SRR12199480	lineage1.1.1	Muang
SRR12199484	lineage2.2.1	Muang
SRR12199424	lineage1.1.2	Muang
SRR12199483	lineage2.2.1	Muang
SRR12199419	lineage2.2.1	Muang
SRR12199394	lineage2.2.1	Muang
SRR12199436	lineage1.1.1	Muang
SRR12199434	lineage1.1.2	Muang
SRR12199404	lineage1.2.2	Muang
SRR12199446	lineage1.1.3	Muang
SRR12199441	lineage2.2.1	Muang
SRR12199398	lineage1.1.1	Muang
SRR12199440	lineage1.1.3	Muang
SRR12199447	lineage1.2.1	Muang
SRR12199386	lineage2.2.1	Muang
SRR12199380	lineage2.2.1	Muang
SRR12199401	lineage1.2.2	Muang
SRR12199399	lineage1.1.1	Muang

## Sheet: L1.2.1_ANALYSIS
ACCESSION_ID
DRR034354
DRR034365
DRR034387
DRR034446
DRR034481
DRR034486
DRR034522
DRR130067
DRR130068
DRR130082
DRR130094
DRR130125
DRR130131
DRR130148
DRR130216
DRR130222
ERR1023294
ERR1023355
ERR1023359
ERR1023370
ERR1023375
ERR1023388
ERR1200643
ERR1200650
ERR1200651
ERR1367611
ERR1367613
ERR1367620
ERR171159
ERR2145490
ERR2179598
ERR234214
ERR234224
ERR234262
ERR234264
ERR234266
ERR234272
ERR234679
ERR2446192
ERR2446232
ERR2446247
ERR2446310
ERR2446415
ERR2446422
ERR2446488
ERR2446554
ERR2446572
ERR2446579
ERR2512498
ERR2513731
ERR2514255
ERR2514317
ERR2514637
ERR2515087
ERR2517031
ERR2517163
ERR2517196
ERR2517237
ERR2517297
ERR2517306
ERR2517328
ERR2517440
ERR2517538
ERR2517641
ERR2851366
ERR3275969
ERR3276024
ERR3276039
ERR3276084
ERR3276101
ERR3276102
ERR3276115
ERR3276225
ERR3276256
ERR400307
ERR400309
ERR400353
ERR400418
ERR400431
ERR400443
ERR400504
ERR400510
ERR400524
ERR400534
ERR550839
ERR550956
ERR551012
ERR551487
ERR551498
ERR551580
ERR551784
ERR551839
ERR551898
ERR552018
ERR552235
ERR552256
ERR552687
ERR552762
ERR552856
ERR553088
ERR553227
ERR553254
ERR718458
ERR718495
ERR767963
ERR767998
ERR768038
ERR775805
ERR841412
SRR1011506
SRR1011516
SRR1163047
SRR1165436
SRR1165515
SRR1165536
SRR1172900
SRR12006524
SRR12006612
SRR12882030
SRR12882045
SRR12882047
SRR12882048
SRR12882163
SRR12882191
SRR12882260
SRR12882263
SRR12882272
SRR12882379
SRR12882451
SRR12882755
SRR12882756
SRR12882763
SRR14519650
SRR14519655
SRR14519656
SRR14519663
SRR14519672
SRR14519675
SRR14519687
SRR14519688
SRR14519705
SRR14519706
SRR14519707
SRR14519712
SRR14519713
SRR14519716
SRR14519720
SRR14519722
SRR14519727
SRR14519728
SRR14519731
SRR14519734
SRR14519739
SRR14519743
SRR14519744
SRR14519749
SRR14519752
SRR14519753
SRR14519757
SRR14519788
SRR14519797
SRR14519809
SRR14519816
SRR14519824
SRR14519826
SRR14519827
SRR14519831
SRR14519832
SRR14519835
SRR14519836
SRR14519837
SRR14519839
SRR14519845
SRR14519849
SRR14519850
SRR14519853
SRR14519867
SRR14519873
SRR14519874
SRR14519875
SRR14519877
SRR14519929
SRR14519933
SRR14519935
SRR14519941
SRR14519942
SRR14519953
SRR14519958
SRR14519972
SRR14520002
SRR14520003
SRR14520004
SRR14520006
SRR14520010
SRR14520014
SRR14520018
SRR14520020
SRR14520024
SRR14520028
SRR14520031
SRR14520037
SRR14520057
SRR14520059
SRR14520062
SRR14520064
SRR14520073
SRR14520075
SRR14520094
SRR14520105
SRR14520110
SRR14520131
SRR1510036
SRR1510037
SRR1510038
SRR1510039
SRR1510040
SRR1510041
SRR1510042
SRR1510043
SRR1510045
SRR1510046
SRR1510047
SRR1510048
SRR1510049
SRR1510050
SRR1510051
SRR1510052
SRR1510053
SRR1510054
SRR1510055
SRR1510056
SRR1510057
SRR1510058
SRR1510059
SRR1510061
SRR1510062
SRR1510063
SRR1510064
SRR1510065
SRR1510067
SRR1510068
SRR1510070
SRR1510071
SRR1510072
SRR2099945
SRR2099984
SRR2100413
SRR2100422
SRR2100428
SRR2100552
SRR2100625
SRR2100635
SRR2100698
SRR2100732
SRR2100809
SRR2100824
SRR2100825
SRR2100865
SRR2100886
SRR2100896
SRR2100903
SRR2100916
SRR2100957
SRR2100970
SRR2100994
SRR2101073
SRR2101084
SRR2101173
SRR2101191
SRR2101259
SRR2101268
SRR2101280
SRR2101349
SRR3724744
SRR3724770
SRR3724781
SRR3724783
SRR3724784
SRR3724789
SRR3724792
SRR3724959
SRR3724967
SRR3725358
SRR3725362
SRR5065375
SRR5065430
SRR5067296
SRR5067655
SRR5073510
SRR5535683
SRR5709738
SRR5709744
SRR5818611
SRR6397643
SRR6397921
SRR6650400
SRR7496536
SRR8380882
SRR8380925
